# Supplementary material for: CDK4/6 Inhibitors in the First-Line Treatment of Postmenopausal Women with HR+/HER2− Advanced or Metastatic Breast Cancer: An Updated Network Meta-Analysis and Cost-Effectiveness Analysis
Source: Cancers (Basel). 2023 Jun 28;15(13):3386. doi: 10.3390/cancers15133386 (PMC10340287; doi:10.3390/cancers15133386)
Supplement: Supplementary file 1 [file cancers-15-03386-s001.zip]

Archive with 1 entries (1 files):
- cancers-2388380-supplementary.pdf
